# Supplementary material for: Interplay between Nucleoid-Associated Proteins and Transcription Factors in Controlling Specialized Metabolism in Streptomyces
Source: mBio. 2021 Jul 27;12(4):e01077-21. doi: 10.1128/mBio.01077-21 (PMC8406272; doi:10.1128/mBio.01077-21)
Supplement: TABLE S1 [file mbio.01077-21-st001.xlsx]

## Sheet: Sheet2
Table S1. Oligonucleotides used in this study
Primer	Sequence (5' - 3')*	Description
Gene knockout
SVEN_0913 FOR	TCCTGTCATCGATGACGTGCGTTCCTGGAGGCATTGATGATTCCGGGGATCCGTCGACC	Replace cmlR with an apramycin resistance cassette
SVEN_0913 REV	CGGGCGCCGCCGCTACGGCGGGGCGGCGGTAGGGGATCATGTAGGCTGGAGCTGCTTC
SVEN_0913 upstream	GCTTAGCGTCACATTTCGGC	Comfirm deletion of cmlR
SVEN_0913 downstream	TGTACAAGGCGTGGTTCCC
SVEN_0913 internal	TACGTAATATCCGCAGCGCC
0904/0905 internal	CTCCACGGCCTCCTTGAGGG	Comfirm deletion of sven0904_0905
0904/0905 downstream	TACGTCCCAGAACCTACCCG
0904/0905 upstream	GGCTTCATCGTGACCGAGAT
0904/0905 Rev	CGCACCGGCCGAAACGGCCGGTGCCGGGAGGTCCTGCTATGTAGGCTGGAGCTGCTTC	Replace sven0904_0905 with an apramycin resistance cassette
0904/0905 Fwd	CAACTGACGACCGGCAGCGAGAGGAGCACGGTACCCATGATTCCGGGGATCCGTCGACC
cmlR overexpression
cmlRrev1	ATATGGATCCGGGACCTGGCTGGACTTCCG	cmlR overexpression in pIJ82
cmlRfwd1	ATATGGATCCCGGAGCCGTACCACCTTTCC
cmlRrev2	ATATACTAGTGGCGGCGGTAGGGGATC	cmlR overexpression in pRT801
cmlRfwd2	ATATACTAGTCGACTCTAGAAGCCCGA
cmlR O/E rev	CATCATGGATCCATCAGGCCGGGCCCGCGTC	cmlR overexpression in pET15b
cmlR O/E fwd	CATCATCATATGATGTCCACGATTTCGGATCTACGAC
EMSAs
CmlR binding F	AGACAGAACAGATCGCGTCGC	Amplify CmlR binding site
CmlR binding R	GGCCCACCCCTTCCTTCACT
sven0926 F	TCGTCGATGAACCATTTCAT	Amplify Lsr2 binding site at sven0926
sven0926 R	GGAGACGTTCAGGATCGCGG
sven0904 F	GGATTTTCCTGAACGCCGGA	Amplify Lsr2 binding site at sven0904_0905
sven0904 R	ACTTGAGGCATTCGACGTAT
sven3556 F	ATATCCTCTAGAGGAGCGACTGGATGTGGAC	Amplify sven3556 as negative control
sven3556 R	ATATCCGGTACCCCAAGGAAGAGAACAGCTTCCC
sven5133 F	GGTGGATTCCGTAGTCATGG	Amplify sven5133 as negative control
sven5133 R	CGAGAATTCGAGAAACAACG
Gene complementation
sven0904_0906CF	ATATGGATCCCCGGTGTGGTCGTCTACTG	sven0904_0905 complementation in pMS82
sven0904_0906CR	ATATGGATCCGGTCACGGTGAACAACCTCC
qPCR
0926 qPCR Fwd	CAGGCGATATCCCGTCAGTG
0926 qPCR Rev	GTGCACACCCCCTAGAAAGA
4440 qPCR Fwd	ACGACGGATCGACCTGG
4440 qPCR Rev	AGATCTCACGGGGTTAACTGTC
6264 qPCR Fwd	GTGATGACATCGACTCCGGG
6264 qPCR Rev	GGTAGCCGGCCGAGTTGTA
3885 qPCR Fwd	GGATAACTCCCATCCGCCTG
3885 qPCR Rev	GATGATCGTACGGAGCAGGG
AFM
AFM0905F	GAGCACGGTACCCATGACCAC	Clone sven0904_0905 into pBlueScript
AFM0905R	CCCTTGTAGGTGGGGTTCT
AFM0926F	GTGGTCATGGGTACCGTGCTCCGGCGAGGAAGCTGTGGATGT	Clone sven0924_0926 into pBlueScript
AFM0926R	CCTCGAACCTTCGCAGCAGT
7032F	CTGCACCACTGGGTCGG	Amplify negative control DNA
7032R	CCGAGCGCTACGCGG
gus constructs
0925_26 pGUS F	ATATGGTACCGGATTTCTCGTCCGTGTGGT	Amplify 0925_26 to clone into pGUS
0925_26 pGUS R	ATATACTAGTAACCTTCGCAGCAGTTCGTC
0925_26 pGUS-E*F	ATATACTAGTGTGCTGGACGGAGGCCTTAA	Amplify 0925_26 to clone into pGUS-PermE*
* Underlined: restriction enzyme site; Bold and italics: cassette-specific sequence
